# Supplementary material for: Evidence of insecticide resistance selection in wild Anopheles coluzzii mosquitoes due to agricultural pesticide use
Source: Infect Dis Poverty. 2019 Jul 15;8:64. doi: 10.1186/s40249-019-0572-2 (PMC6631620; doi:10.1186/s40249-019-0572-2)
Supplement: Supplementary file 2 — BOTTLE TEST RESULTS SHEET of Anopheles coluzzii from Gagnoa. (XLS 49 kb) [file 40249_2019_572_MOESM2_ESM.xls]

## Sheet: Acetamipride
BOTTLE TEST RESULTS SHEET
DATE OF COLLECTION			29/07/2017			SPECIES	Anopheles gamgiae
COLLECTION LOCATION			Gagnoa					COLLECTION METHOD			Dipping/Larvae
TEMPERATURE		25.2°C				RELATIVE HUMIDITY			0.83
INSECTICIDE & STOCK DATE			Acetamipride				INSECTICIDE CONCENTRATION				75 mg/l
SYNERGIST & STOCK DATE							SYNERGIST CONCENTRATION
DATE BOTTLES MADE			2017-07-08			TIME BOTTLES MADE
DATE OF TESTING			2017-08-08			TIME OF TESTING
PERSON DOING TESTING			Kesse Nestor and Behi Fodjo
Time	Bottle 1		Bottle 2		Bottle 3		Bottle 4		Total		Control
	Alive	Dead	Alive	Dead	Alive	Dead	Alive	Dead	Dead	%	Alive	Dead
0	26	0	25	0	22	0	21	0	0	0	22	0
15	16	10	15	10	8	14	7	14	48	51.0638	22	0
30	6	20	7	18	4	18	5	16	72	76.5957	22	0
45	2	24	4	21	1	21	0	21	87	92.5532	22	0
60	2	24	3	22	1	21	0	21	88	93.617	22	0
75										#DIV/0!
90										#DIV/0!
105										#DIV/0!
120										#DIV/0!
M 1J	6	20	5	20	2	20	2	19	79	84.0426	0	0
M 2J	6	20	5	20	2	20	2	19	79	84.0426	0	0
M 3J	6	20	5	20	2	20	2	19	79	84.0426	0	0
M 4J	6	20	5	20	2	20	2	19	79	84.0426	0	0
M 5 J	6	20	5	20	2	20	2	19	79	84.0426	0	0

## Sheet: Clothianidine 50
BOTTLE TEST RESULTS SHEET
DATE OF COLLECTION			29/07/2017			SPECIES	Anopheles gambiae
COLLECTION LOCATION			Gagnoa					COLLECTION METHOD			Larva
TEMPERATURE		23.9°C				RELATIVE HUMIDITY			0.69
INSECTICIDE & STOCK DATE			Clothianidine				INSECTICIDE CONCENTRATION				50 mg/l
DATE BOTTLES MADE			2017-08-08			TIME BOTTLES MADE
DATE OF TESTING			2017-09-08			TIME OF TESTING			30min
PERSON DOING TESTING			Kesse Nestor and Behi Fodjo
Time	Bottle 1		Bottle 2		Bottle 3		Bottle 4		Total		Control
	Alive	Dead	Alive	Dead	Alive	Dead	Alive	Dead	Dead	%	Alive	Dead
0	25	0	24	0	24	0	24	0	0	0	25	0
15	3	22	0	24	2	22	1	23	91	93.8144	25	0
30	0	25	0	24	2	24	0	24	97	97.9798	25	0
45										#DIV/0!
60										#DIV/0!
75										#DIV/0!
90										#DIV/0!
105										#DIV/0!
120										#DIV/0!
M 1J	0	25	0	24	0	24	0	24	97	100	25	0
M 2J										#DIV/0!
M 3J										#DIV/0!
M 4J										#DIV/0!
M 5 J										#DIV/0!

## Sheet: Imidaclopride 200
BOTTLE TEST RESULTS SHEET
DATE OF COLLECTION			29/07/2017			SPECIES	Anopheles gambiae
COLLECTION LOCATION			Gagnoa					COLLECTION METHOD			larval stage
TEMPERATURE						RELATIVE HUMIDITY
INSECTICIDE & STOCK DATE			Imidaclopride				INSECTICIDE CONCENTRATION				200 mg/l
DATE BOTTLES MADE			2017-08-08			TIME BOTTLES MADE
DATE OF TESTING			2017-09-08			TIME OF TESTING			1h
PERSON DOING TESTING			Kesse Nestor and Behi Fodjo
Time	Bottle 1		Bottle 2		Bottle 3		Bottle 4		Total		Control
	Alive	Dead	Alive	Dead	Alive	Dead	Alive	Dead	Dead	%	Alive	Dead
0	24	0	26	0	25	0	25	0	0	0	25	0
15	24	0	26	0	25	0	25	0	0	0	25	0
30	24	0	26	0	24	1	25	0	1	1	25	0
45	24	0	26	0	24	1	25	0	1	1	25	0
60	24	0	26	0	24	1	25	0	1	1	25	0
75									0	#DIV/0!
90									0	#DIV/0!
105									0	#DIV/0!
120									0	#DIV/0!
M J 1	17	7	24	2	23	2	23	2	13	13	21	4
M J 2	12	12	23	3	22	3	19	6	24	24	21	4
M J 3	9	15	20	6	20	5	17	8	34	34	21	4
M J 4	7	17	20	6	20	5	17	8	36	36	21	4
M J 5	7	17	20	6	20	5	17	8	36	36	21	4
