# Supplementary material for: Evidence of insecticide resistance selection in wild Anopheles coluzzii mosquitoes due to agricultural pesticide use
Source: Infect Dis Poverty. 2019 Jul 15;8:64. doi: 10.1186/s40249-019-0572-2 (PMC6631620; doi:10.1186/s40249-019-0572-2)
Supplement: Supplementary file 3 — BOTTLE TEST RESULTS SHEET of Anopheles coluzzii from Vitre. (XLS 54 kb) [file 40249_2019_572_MOESM3_ESM.xls]

## Sheet: Acetamipride
BOTTLE TEST RESULTS SHEET
DATE OF COLLECTION			15/7/2017			SPECIES	Anopheles gamgiae
COLLECTION LOCATION			Vitre					COLLECTION METHOD			diping/larvae
TEMPERATURE		lab				RELATIVE HUMIDITY			lab
INSECTICIDE & STOCK DATE			Acetamipride				INSECTICIDE CONCENTRATION				75 mg/l
SYNERGIST & STOCK DATE							SYNERGIST CONCENTRATION
DATE BOTTLES MADE			16/7/2017			TIME BOTTLES MADE
DATE OF TESTING			2017-07-17			TIME OF TESTING
PERSON DOING TESTING			Kesse Nestor and Behi Fodjo
Time	Bottle 1		Bottle 2		Bottle 3		Bottle 4		Total		Control
	Alive	Dead	Alive	Dead	Alive	Dead	Alive	Dead	Dead	%	Alive	Dead
0	22	0	25	0	26	0	23	0	0	0	26	0
15	5	17	24	1	3	23	2	21	62	64.5833	26	0
30	2	20	20	5	3	23	2	21	69	71.875	26	0
45	2	20	20	5	2	24	2	21	70	72.9167	26	0
60	2	20	19	6	2	24	2	21	71	73.9583	26	0
75										#DIV/0!
90										#DIV/0!
105										#DIV/0!
120										#DIV/0!
M 1J	0	22	1	24	0	26	0	23	95	98.9583	6	0
M 2J	0	22	0	25	0	26	0	23	96	100	6	0
M 3J	0	22	0	25	0	26	0	23	96	100	6	0
M 4J	0	22	0	25	0	26	0	23	96	100	6	0
M 5 J	0	22	0	25	0	26	0	23	96	100	6	0

## Sheet: Clothianidine
BOTTLE TEST RESULTS SHEET
DATE OF COLLECTION			15/7/2017			SPECIES	Anopheles gamgiae
COLLECTION LOCATION			Abidjan					COLLECTION METHOD			larval stage
TEMPERATURE		lab				RELATIVE HUMIDITY			lab
INSECTICIDE & STOCK DATE			Clothianidine				INSECTICIDE CONCENTRATION				50 mg/l
DATE BOTTLES MADE			16/7/2017			TIME BOTTLES MADE
DATE OF TESTING			2017-07-17			TIME OF TESTING
PERSON DOING TESTING			Kesse Nestor and Behi Fodjo
Time	Bottle 1		Bottle 2		Bottle 3		Bottle 4		Total		Control
	Alive	Dead	Alive	Dead	Alive	Dead	Alive	Dead	Dead	%	Alive	Dead
0	23	0	25	0	24	0	25	0	0	0	27	0
15	0	23	0	25	0	24	0	25	97	100	27	0
30	0	23	0	25	0	24	0	25	97	100	27	0
45									0	#DIV/0!		0
60									0	#DIV/0!		0
75										#DIV/0!
90										#DIV/0!
105										#DIV/0!
120										#DIV/0!
M 1 J	0	23	0	25	0	24	0	25	97	100	19	8
M 2 J										#DIV/0!
COMMENTS
DRAW GRAPH ON BACK

## Sheet: Imidaclopride 200
BOTTLE TEST RESULTS SHEET
DATE OF COLLECTION			2017-08-24			SPECIES	Anopheles gambiae
COLLECTION LOCATION			Abidjan					COLLECTION METHOD			larval stage
TEMPERATURE		25,9°C				RELATIVE HUMIDITY			0.81
INSECTICIDE & STOCK DATE			Imidaclopride				INSECTICIDE CONCENTRATION				200 mg/l
DATE BOTTLES MADE						TIME BOTTLES MADE
DATE OF TESTING			2017-08-29			TIME OF TESTING			1h
PERSON DOING TESTING			Kesse Nestor and Behi Fodjo
Time	Bottle 1		Bottle 2		Bottle 3		Bottle 4		Total		Control
	Alive	Dead	Alive	Dead	Alive	Dead	Alive	Dead	Dead	%	Alive	Dead
0	28	0	24	0	24	0	26	0	0	0	25	0
15	28	0	24	0	24	0	22	4	4	3.92157	25	0
30	26	2	24	0	18	6	21	5	13	12.7451	25	0
45	25	3	23	1	14	10	18	8	22	21.5686	25	0
60	22	6	22	2	11	13	16	10	31	30.3922	25	0
75										#DIV/0!
90										#DIV/0!
105										#DIV/0!
120										#DIV/0!
M 1J	18	10	10	14	6	18	7	19	61	59.8039	22	3
M 2J	12	16	10	14	5	19	7	19	68	66.6667	22	3
M 3J	11	17	10	14	5	19	4	22	72	70.5882	22	3
M 4J	11	17	10	14	4	20	2	24	75	73.5294	22	3
M 5J	11	17	8	16	4	20	2	24	77	75.4902	22	3
