# Supplementary material for: Evidence of insecticide resistance selection in wild Anopheles coluzzii mosquitoes due to agricultural pesticide use
Source: Infect Dis Poverty. 2019 Jul 15;8:64. doi: 10.1186/s40249-019-0572-2 (PMC6631620; doi:10.1186/s40249-019-0572-2)
Supplement: Supplementary file 4 — BOTTLE TEST RESULTS SHEET of Anopheles coluzzii from Tiassale. (XLS 52 kb) [file 40249_2019_572_MOESM4_ESM.xls]

## Sheet: Acetamipride
BOTTLE TEST RESULTS SHEET
DATE OF COLLECTION			du 19/07/2017 au 23/07/2017			SPECIES	Anopheles gamgiae
COLLECTION LOCATION			Tiassale					COLLECTION METHOD			diping/Larvae
TEMPERATURE						RELATIVE HUMIDITY
INSECTICIDE & STOCK DATE			Acetamipride				INSECTICIDE CONCENTRATION				75 mg/l
DATE BOTTLES MADE			25/07/2017			TIME BOTTLES MADE
DATE OF TESTING			26/07/2017			TIME OF TESTING
PERSON DOING TESTING			Kesse Nestor and Behi Fodjo
Time	Bottle 1		Bottle 2		Bottle 3		Bottle 4		Total		Control
	Alive	Dead	Alive	Dead	Alive	Dead	Alive	Dead	Dead	%	Alive	Dead
0	25	0	24	0	24	0	26	0	0	0	25	0
15	0	25	20	4	20	4	6	10	43	48.3146	25	0
30	0	25	17	7	18	6	0	17	55	61.1111	25	0
45	0	25	9	15	13	11	0	20	71	76.3441	25	0
60	0	25	9	15	12	12	0	26	78	78.7879	25	0
75										#DIV/0!
90										#DIV/0!
105										#DIV/0!
120										#DIV/0!
M 1J	0	25	10	14	13	11	10	16	66	66.6667	25	0
M 2J	0	25	0	24	10	14	6	20	83	83.8384	25	0
M 3J	0	25	0	24	10	14	5	21	84	84.8485	25	0
M 4J	0	25	0	24	10	14	5	21	84	84.8485	25	0
M 5 J	0	25	0	24	10	14	5	21	84	84.8485	25	0
COMMENTS

## Sheet: Clothianidine 50
BOTTLE TEST RESULTS SHEET
DATE OF COLLECTION			du 19/07/2017 au 23/07/2017			SPECIES	Anopheles gamgiae
COLLECTION LOCATION			Tiassale					COLLECTION METHOD			larval stage
TEMPERATURE						RELATIVE HUMIDITY
INSECTICIDE & STOCK DATE			Clothianidine				INSECTICIDE CONCENTRATION				50 mg/l
DATE BOTTLES MADE			25/07/2017			TIME BOTTLES MADE
DATE OF TESTING			26/7/2017			TIME OF TESTING
PERSON DOING TESTING			Kesse Nestor and Behi Fodjo
Time	Bottle 1		Bottle 2		Bottle 3		Bottle 4		Total		Control
	Alive	Dead	Alive	Dead	Alive	Dead	Alive	Dead	Dead	%	Alive	Dead
0	22	0	24	0	24	0	25	0	0	0	24	0
15	11	11	18	6	18	6	21	4	27	28.4211	24	0
30	10	15	15	9	13	11	10	15	50	51.0204	24	0
45										#DIV/0!	24	0
60										#DIV/0!	24	0
75										#DIV/0!
90										#DIV/0!
105										#DIV/0!
120										#DIV/0!
M 1 J	0	24	0	25	0	24	0	24	97	100	24	0
M 2 J									0	#DIV/0!

## Sheet: Imidaclopride 200
BOTTLE TEST RESULTS SHEET
DATE OF COLLECTION			du 19/07/2017 au 23/07/2017			SPECIES	Anopheles gambiae
COLLECTION LOCATION			Tiassale					COLLECTION METHOD			larval stage
TEMPERATURE		25,9°C				RELATIVE HUMIDITY			0.81
INSECTICIDE & STOCK DATE			Imidaclopride				INSECTICIDE CONCENTRATION				200 mg/l
DATE BOTTLES MADE			25/07/2017			TIME BOTTLES MADE
DATE OF TESTING			26/7/2017			TIME OF TESTING			1h
PERSON DOING TESTING			Kesse Nestor and Behi Fodjo
Time	Bottle 1		Bottle 2		Bottle 3		Bottle 4		Total		Control
	Alive	Dead	Alive	Dead	Alive	Dead	Alive	Dead	Dead	%	Alive	Dead
0	24	0	26	0	25	0	24	0	0	0	25	0
15	28	0	24	2	24	1	20	4	7	6.79612	25	0
30	26	2	24	2	18	6	19	5	15	14.7059	25	0
45	25	3	23	3	14	10	18	8	24	23.0769	25	0
60	22	6	22	4	11	13	14	10	33	32.3529	25	0
75										#DIV/0!
90										#DIV/0!
105										#DIV/0!
120										#DIV/0!
M 1J	18	4	10	6	6	12	7	2	24	36.9231	22	0
M 2J	12	17	10	10	5	20	7	3	50	59.5238	22	1
M 3J	11	21	10	11	5	21	4	7	60	66.6667	22	1
M 4J	11	21	10	11	4	23	2	8	63	70	22	1
M 5J	11	21	8	11	4	23	2	10	65	72.2222	22	1
